# Supplementary material for: Gastrointestinal Hormones in Healthy Adults: Reliability of Repeated Assessments and Interrelations with Eating Habits and Physical Activity
Source: Nutrients. 2021 Oct 26;13(11):3809. doi: 10.3390/nu13113809 (PMC8624073; doi:10.3390/nu13113809)
Supplement: Supplementary file 1 [file nutrients-13-03809-s001.zip]

Archive with 1 entries (1 files):
- nutrients-1406994-supplementary.pdf
